# Supplementary material for: Discrimination and Gender: An Umbrella Review of Psychological Evidence
Source: Int J Environ Res Public Health. 2026 Jan 12;23(1):103. doi: 10.3390/ijerph23010103 (PMC12841566; doi:10.3390/ijerph23010103)
Supplement: Supplementary file 1 [file ijerph-23-00103-s001.zip]

Archive with 1 entries (1 files):
- ijerph-3984901-supplementary.xlsx
