# Supplementary material for: Discrimination and Gender: An Umbrella Review of Psychological Evidence
Source: Int J Environ Res Public Health. 2026 Jan 12;23(1):103. doi: 10.3390/ijerph23010103 (PMC12841566; doi:10.3390/ijerph23010103)
Supplement: Supplementary file 1 [file ijerph-23-00103-s001.zip › ijerph-3984901-supplementary.xlsx]

## Sheet: short
	Bibliographical information		Type of publication	Primary studies	Main theme(s)	Umbrella category(-ies)
	author(s)	year
1	Pennington, A.; Maudsley, G.; Whitehead, M.	2023	Systematic Review	34	Physical aggression/violence survivors - Implicit biases and stereotypes - Interpersonal and subtle discrimination - Structural discrimination (governments)	Discrimination - Outcomes
2	Ali, T.; Ali, S.; Nadeem, S.; Memon, Z.; Soofi, S.; Madhani, F.; Karim, Y.; Mohammad, S.; Bhutta, Z.	2022	Systematic Review	15	Structural discrimination (government/politics) - Implicit bias and stereotypes (media) - Interpersona discrimination - Physical health implications - Professional functioning	Discrimination - Outcomes
3	Ankita Gupta, MD, MPH; Jennifer C. Thompson, MD; Nancy E. Ringel, MD, MS; Shunaha Kim-Fine, MD, MS; Lindsay A. Ferguson, MD; Stephanie V. Blank, MD; Cheryl B. Iglesia, MD; Ethan M. Balk, MD, MPH; Angeles Alvarez Secord, MD, MHSc; Jeffrey F. Hines, MD; Jubilee Brown, MD; Cara L. Grimes, MD, MAS	2024	Systematic Review	22	Interpersonal discrimination - overt discrimination - professional and social functioning	Discrimination - Outcomes
4	Nicole B. Lyons,1, Karla Bernardi,1, Oscar A. Olavarria,1, Puja Shah,1 , Naila Dhanani,1, Michele Loor,2, Julie L. Holihan,1 and Mike K. Liang1	2020	Systematic Review	49	Professional and social functioning - structural and overt discrimination - interpersonal and subtle discrimination	Discrimination - Outcomes
5	Laura de la Torre‑Pérez1*, Alba Oliver‑Parra2, Xavier Torres3 Maria Jesús Bertran1	2022	Systematic Review	84	Mental health consequences	Outcomes
6	Linda Ferrari, MD, Y Valentina Mari, MD,y Sara Parini, MD,z Giulia Capelli, MD,y Giovanna Tacconi, MD,§ Antonella Chessa, MD, Gabriella De Santi, MD,jj Daunia Verdi, MD, Isabella Frigerio, MD, PhD,yy Marco Scarpa, MD,y Andrew Gumbs, MD, FACS, FECS (Hon),zz and Gaya Spolverato, MDy	2022	Systematic Review	63	Professional and social functioning	Outcomes
7	Gregory A. Panza1,2*, Rebecca M. Puhl3,4, Beth A. Taylor1,2, Amanda L. Zaleski1,2, Jill LivingstonID5, Linda S. Pescatello1	2019	Systematic Review	84	Physical health implications	Outcomes
8	Andy Penningtona,⁎, Lois Ortona, Shilpa Nayaka, Adele Ringa, Mark Petticrewb , Amanda Sowdenc, Martin Whited, Margaret Whiteheada	2018	Systematic Review	30	Physical health implication - Professional and social functioning	Outcomes
9	Degner, J. & Dalege, J.	2013	Meta-Analysis	129	Implicit biases and stereotyping mechanisms	Discrimination
10	David Matthew Doyle1 and Lisa Molix1	2015	Meta-analytic review	35	Mental health consequences - social functioning (relationships) - interpersonal and subtle discrimination (perceived stigma)	Discrimination - Outcomes
11	Marianne Campbell, Jordan D. X. Hinton & Joel R. Anderson	2019	Systematic Review	29	Implicit biases and stereotyping mechanisms	Discrimination
12	Chloë FitzGerald* and Samia Hurst	2017	Systematic Review	42	Implicit biases and stereotyping mechanisms - Professional and social functioning	Discrimination - Outcomes
13	Egil Trasti Rogstad	2022	Literature Review	21	Interpersonal and subtle discrimination	Discrimination
14	Christine Emmer1, 2, 3, Julia Dorn1, and Jutta Mata1, 4, 5	2024	Meta-analytic review	73	Mental health consequences - interpersonal and subtle discrimination	Discrimination - Outcomes
15	P. Priscilla Lui and Lucia Quezada	2018	Meta-analytic review	72	Interpersonal and subtle discrimination (microaggressions)	Discrimination
16	Ng, M.; See, C.; Ignacio, J.	2023	Systematic Review	23	Implicit biases and stereotyping mechanisms - professional and social functioning	Discrimination - Outcomes
17	Lauren S. H. Chong, MD; Jasmijn Kerklaan, MD; Simon Clarke, MD; Michael Kohn, MD; Amanda Baumgart, BPsych(Hons); Chandana Guha, MA; David J. Tunnicliffe, PhD; Camilla S. Hanson, MClinPsych, PhD; Jonathan C. Craig, MD, PhD; Allison Tong, PhD	2021	Systematic Review	91	Interpersonal and subtle discrimination (stigma) - structural and overt discrimination (barriers) - physical and mental health consequences	Discrimination - Outcomes
18	Yezhe Lin*, Hui Xie*, Zimo Huang, Quan Zhang, Amanda Wilson, Jiaojiao Hou, Xudong Zhao, Yuanyuan Wang, Bailin Pan, Ye Liu, Meng Han, Runsen Chen	2021	Systematic Review	30	Mental health consequences	Outcomes
19	Gauci, P., Luck, L., O'Reilly, K., Peters, K.	2023	Review	20	Implicit biases and stereotyping mechanisms - Professional and social functioning	Discrimination - Outcomes
20	van’t Foort-Diepeveen RA, Argyrou A, Lambooy T	2021	Review	51	Professional and social functioning - Implicit biases and stereotyping mechanisms	Discrimination - Outcomes
21	Miano, P., Urone, C.	2023	Systematic Review	19	Interpersonal and subtle discrimination	Discrimination
22	Castaño AM, Fontanil Y, García-Izquierdo AL	2019	Systematic Review	61	Professional and social functioning - implicit biases and stereotyping mechanisms	Discrimination - Outcomes

## Sheet: extended
	Bibliographical information				Type of publication	Aim(s)	Criteria		Primary studies	Methods	Variables	Results	RoB	Limits
	author(s)	year	title	journal			inclusion	exclusion
1	Pennington, A.; Maudsley, G.; Whitehead, M.	2023	The impacts of profound gender discrimination on the survival of girls and women in son-preference countries - A systematic review	Health and Place	Systematic Review	synthesise the empirical evidence on the impacts of profound gender discrimination on the survival of girls and women in son-preference countries	Quantitative demographic studies; national-level populations; sex ratio and missing women estimates; 1980–2020; English language	Non-empirical or qualitative studies; sub-national samples; non-representative populations; opinion/discussion pieces; no survival outcomes	34	prevalence synthesis	Sex ratio at birth; female survival; missing women estimates	Female survival disadvantage in son-preference countries; rising number of “missing women”; strongest in China and India; sex-selective abortions linked to policy; discrimination affects all life stages	Quality inferred through national-level representativeness; no formal bias tool applied	Data quality issues in LMICs; underreporting of female births; limited to English studies; lack of standardized demographic scoring tools
2	Ali, T.; Ali, S.; Nadeem, S.; Memon, Z.; Soofi, S.; Madhani, F.; Karim, Y.; Mohammad, S.; Bhutta, Z.	2022	Perpetuation of gender discrimination in Pakistani society: results from a scoping review and qualitative study conducted in three provinces of Pakistan	BMC Women’s Health	Systematic Review	map a broad topic, gender discrimination/inequality research in Pakistan including women undergoing any form of intimate partner violence	Women experiencing IPV (physical, psychological, sexual); quantitative design; Pakistan setting; English language	Studies outside Pakistan; on male victims or other family violence; non-English publications	15	thematic synthesis	Composite gender inequality indices: status, health, education, employment, social norms; policy recommendations	Women face systemic inequality in decision-making, politics, health, education, and employment; patriarchal norms and violence persist; stereotypes reinforced by media and religion; recommendations for empowerment, legal protection, and awareness campaigns	Not reported	NS
3	Ankita Gupta, MD, MPH; Jennifer C. Thompson, MD; Nancy E. Ringel, MD, MS; Shunaha Kim-Fine, MD, MS; Lindsay A. Ferguson, MD; Stephanie V. Blank, MD; Cheryl B. Iglesia, MD; Ethan M. Balk, MD, MPH; Angeles Alvarez Secord, MD, MHSc; Jeffrey F. Hines, MD; Jubilee Brown, MD; Cara L. Grimes, MD, MAS	2024	Sexual Harassment, Abuse, and Discrimination in Obstetrics and Gynecology A Systematic Review	jamanetworkopen	Systematic Review	prevalence of sexual harassment, bullying, abuse, workplace discrimination, and other forms of harassment among medical students, residents, fellows, and attending physicians in obstetrics and gynecology	Physicians/medical students in OBGYN (≥20% sample); US/Canada; surgical interventions; cross-specialty applicability	conference presentations	22	data reporting for prevalence synthesis and intervention synthesis	Prevalence of sexual harassment; intervention effectiveness	Sexual harassment highly prevalent among OB-GYN clinicians (50–70%); perpetrators mostly senior physicians; gender discrimination, bullying, and microaggressions common; reporting often ineffective	Prevalence studies assessed for clarity, representativeness, response rate, reliability; intervention studies evaluated with Cochrane and ROBINS-I tools (low methodological exclusion threshold)	Heterogeneous evidence and inconsistent terminology; variations in specialties/training levels; survey-based, retrospective, and moderate-to-low quality data
4	Nicole B. Lyons,1, Karla Bernardi,1, Oscar A. Olavarria,1, Puja Shah,1 , Naila Dhanani,1, Michele Loor,2, Julie L. Holihan,1 and Mike K. Liang1	2020	Gender Disparity Among American Medicine and Surgery Physicians: A Systematic Review	Southern Society for Clinical Investigation	Systematic Review	To perform a systematic review on gender differences in medicine To examine changes in gender disparity over the last two decades To identify measures suggested to rectify these disparities	Studies on gender disparity among US physicians; English language (1998–2019); peer-reviewed;	Subspecialties excluded; non-full articles (editorials, letters, abstracts); duplicate or uneven specialty representation	49	Systematic review	Research productivity; leadership roles; salary gap; gender discrimination; sexual harassment	Gender gap in research productivity, leadership, and pay among physicians; women publish less, earn less, and face more harassment; interventions needed for equity	Critical Appraisal Skills Programme (CASP) used; 3-point scale converted to 100-point quality index; classified as high/average/low risk	U.S.-only focus; limited timeframe (20 years); no institutional or specialty-level analysis; low generalizability
5	Laura de la Torre‑Pérez1* , Alba Oliver‑Parra2 , Xavier Torres3 and Maria Jesús Bertran1	2022	How do we measure gender discrimination? Proposing a construct of gender discrimination through a systematic scoping review	International Journal for Equity in Health	Systematic Review	The main goal is to operationalize the definition of the GD construct It aims to summarize the concept of GD and clarify its definition The study assesses risk of bias and identifies future research lines	Studies analyzing perceived discrimination; inclusion of discrimination questionnaires; psychometric focus	Studies on biological effects, descriptive GD trends, physical health outcomes, or cancer-related experiences excluded; non-mental-health focus	84	Systematic review; CASP quality appraisal; bias scoring system	Gender discrimination perception (undervaluation, differential treatment); psychological distress; mental health; sociodemographic correlates (age, gender, education)	Gender discrimination (undervaluation, differential treatment) strongly linked to poor mental health; higher prevalence among women and younger participants	Joanna Briggs Institute (JBI) appraisal tools by study type; mixed-methods assessed with “Assessment of Mixed Methods Design in HSR”	Lack of decision-making measures; possible publication bias; limited variable coverage; narrow search strategy
6	Linda Ferrari, MD, Y Valentina Mari, MD,y Sara Parini, MD,z Giulia Capelli, MD,y Giovanna Tacconi, MD,§ Antonella Chessa, MD, Gabriella De Santi, MD,jj Daunia Verdi, MD, Isabella Frigerio, MD, PhD,yy Marco Scarpa, MD,y Andrew Gumbs, MD, FACS, FECS (Hon),zz and Gaya Spolverato, MDy	2022	Discrimination Toward Women in Surgery A Systematic Scoping Review	Annals of Surgery	Systematic Review	The aim is to summarize evidence on discrimination toward female surgeons It focuses on surgical research, academic surgery, and leadership The review identifies possible solutions to gender discrimination	Peer-reviewed English studies; surgical field (clinical, academic, research, leadership); quantitative designs;	Editorials, reviews, commentaries, case reports excluded; non-surgical fields and unrelated topics (work–life, pay gap, pregnancy) excluded	63	Scoping review (PRISMA); systematic search; thematic categorization	Discrimination type; authorship bias; academic and surgical leadership discrimination	Persistent gender bias in authorship, funding, and leadership in surgical research; women underrepresented; U.S. dominance in sample studies	Not reported	Heterogeneous and U.S.-dominant literature; limited time-trend data; scoping design restricted quality assessment
7	Gregory A. Panza1,2* , Rebecca M. Puhl3,4 , Beth A. Taylor1,2 , Amanda L. Zaleski1,2 , Jill LivingstonID5 , Linda S. Pescatello1	2019	Links between discrimination and cardiovascular health among socially stigmatized groups: A systematic review	PLoS ONE	Systematic Review	The review examines links between discrimination and cardiovascular health among stigmatized groups It aims to identify cardiovascular health indicators affected by stigma The study seeks to highlight the need for further research in this area	Peer-reviewed US studies; adult stigmatized populations; cardiovascular health indicators; quantitative design	Non–peer-reviewed or non-English; under-19 samples; non-US or irrelevant stigmatized groups; no cardiovascular outcomes	84	Scoping review (PRISMA); systematic search; thematic categorization	Cardiovascular indicators: BP, HRV, HR, biomarkers (blood/saliva), general cardiovascular health	Discrimination significantly associated with cardiovascular outcomes (BP, HRV, HR); strongest evidence for racial discrimination and hypertension; methodological heterogeneity limits comparability	Newcastle–Ottawa Scale (NOS) for nonrandomized studies; Cochrane 7-item tool for RCTs; dual coding with 90–92% agreement	English-only and U.S.-based studies; inconsistent measures of discrimination; methodological weaknesses in negative findings
8	Andy Penningtona,⁎, Lois Ortona, Shilpa Nayaka, Adele Ringa, Mark Petticrewb , Amanda Sowdenc, Martin Whited, Margaret Whiteheada	2018	The health impacts of women's low control in their living environment: A theory-based systematic review of observational studies in societies with profound gender discrimination	Health & Place	Systematic Review	To review health impacts of women's low control in gender-biased societies To analyze associations between low autonomy and health outcomes To identify the need for high-quality longitudinal studies	Quantitative observational studies; LMIC settings; women’s autonomy and health outcomes; SES-adjusted analyses	Perceived-only control; workplace focus; no health outcomes; community/intermediate outcomes only	30	Systematic review	Women’s autonomy and authority indices; decision-making; socioeconomic factors; physical/mental health; child morbidity and mortality	Low female autonomy predicts poor physical/mental health and higher child mortality; education and paid work reduce anxiety; empowerment improves maternal and child outcomes	Only studies meeting minimum quality criteria (selection bias, confounding, data completeness) included; 7 papers excluded for poor quality	Strict criteria reduced sample; cross-sectional and low-quality studies; weak operationalization of control; need for longitudinal data
9	Degner, J. & Dalege, J.	2013	The Apple Does Not Fall Far From the Tree, or Does It? A Meta-Analysis of Parent-Child Similarity in Intergroup Attitudes	Psychological Bulletin	Meta-Analysis	To integrate empirical evidence on parental socialization of intergroup attitudes To evaluate the correlation between parental and child intergroup attitudes To address limitations in current research methodologies and suggest improvements	Quantitative studies on intergroup attitudes; biological parent–child dyads (offspring ≤21 y); nonclinical samples	No intergroup attitude data; adult (>21) samples; non-biological parents; experimental-only studies; non-empirical publications	129	Meta-analysis; random-effects model; moderator analysis	Parent–child intergroup attitudes; affective, cognitive, behavioral components; correlation effect sizes	Moderate correlation between parent–child intergroup attitudes; relationship robust but possibly underestimated; no gender differences	Publication bias tested via Rosenthal’s fail-safe N and funnel plot symmetry; minimal evidence of bias or file-drawer effect	Cross-sectional design limits causal inference; shared environment and genetics confound results; outdated data
10	David Matthew Doyle1 and Lisa Molix1	2015	Social Stigma and Sexual Minorities’ Romantic Relationship Functioning: A Meta-Analytic Review	Personality and Social Psychology Bulletin	Meta-analytic review	The research aims to quantitatively review the association between social stigma and relationship functioning among sexual minorities It seeks to examine potential moderators affecting this association The study identifies and analyzes 35 relevant studies, including 130 effect sizes It highlights the importance of social stigma for relationship functioning and suggests future research directions …	Quantitative studies; sexual minority samples; social stigma (IV) and relationship functioning (DV); same-sex relationships only	Missing IV/DV (stigma or relationship); general social support; IPV-only focus; qualitative/case studies; non-current relationships	35	Meta-analysis	Social stigma (internalized homophobia, perceived discrimination); relationship functioning (quality, satisfaction, trust, commitment, closeness)	Social stigma inversely related to relationship functioning; internalized stigma has stronger effects than perceived stigma; affective aspects most affected; mixed moderator results	Funnel plot symmetry and inclusion of dissertations indicate low publication bias risk	Small evidence base; lack of experimental designs; directionality unclear; mechanisms linking stigma to relationships untested
11	Marianne Campbell, Jordan D. X. Hinton & Joel R. Anderson	2019	A systematic review of the relationship between religion and attitudes toward transgender and gender-variant people	International Journal of Transgenderism	Systematic Review	The research aims to explore the antecedents and predictors of prejudice against transgender individuals It investigates the relationship between religion and transprejudice, particularly among religious groups The study synthesizes evidence from a systematic search of the literature on this topic It seeks to understand the nuances of the religion-transprejudice relationship through empirical exp…	Quantitative peer-reviewed studies; measures of religion/religiosity and transprejudice; English language	NS	29	Systematic review (Cochrane, PRISMA); protocol-driven	Religion/religiosity (affiliation, fundamentalism, church attendance, literalism) as IVs; transprejudice as DV	Religious affiliation and fundamentalism associated with higher transprejudice; mixed evidence for moderators; first systematic review on religion–transprejudice link	AXIS appraisal tool applied (20-item checklist); subjective interpretation of scores	U.S. and Christian-majority samples; simplistic religiosity measures; limited cross-national data; missing denominations; narrow search scope
12	Chloë FitzGerald* and Samia Hurst	2017	Implicit bias in healthcare professionals: a systematic review	BMC Medical Ethics	Systematic Review	The paper aims to examine evidence of implicit biases in healthcare professionals towards patients It seeks to highlight the need for addressing implicit biases in healthcare disparities The research objectives include investigating the influence of implicit biases on clinical decision-making The study emphasizes the necessity for more research in actual care settings It aims to promote awareness…	Empirical studies on implicit bias; healthcare professionals (physicians/nurses); implicit measures (IAT, vignettes); English/French/Italian/Spanish/German	No implicit measure (IAT/vignettes); self-report only; participants not healthcare professionals; explicit bias focus excluded	42	The review captures studies identifying biases specific to clinical contexts of interest to clinicians It includes 42 articles, with 27 meeting the inclusion criteria The review highlights implicit biases among healthcare professionals, similar to the general population It emphasizes the need for more research in actual care settings The review indicates a gap between the norm of impartiality and…	Implicit biases (race, gender, age, weight); healthcare professionals’ diagnosis, treatment, and quality of care	Implicit bias widely observed among healthcare professionals; affects diagnosis and treatment; discrepancy between impartial norms and actual behavior	Not reported	Missing data for some participant subgroups; small samples and nonresponse bias; inconsistent terminology and publication bias
13	Egil Trasti Rogstad	2022	Gender in eSports research: a literature review	European Journal for Sport and Society	Literature Review	The paper aims to analyze gendered power inequalities in eSports through a traditional narrative review It identifies common themes related to gender and eSports, focusing on masculinity, online harassment, and gendered expectations The research seeks to understand how hegemonic masculinity influences the eSports environment and its implications for women and minorities It discusses the relations…	Studies on eSports and gender; keywords: gaming, masculinity/femininity; 2006–2020 peer-reviewed articles	Reviews, citations, conference papers excluded; irrelevant or non–eSports focus; unspecified or casual gaming excluded	21	Narrative review;	Masculinity constructs; online harassment; gender norms and expectations in eSports	Three themes: masculinities, online harassment, gendered expectations; women face more harassment; masculinity in eSports mirrors traditional sports; cultural complexity noted	Not reported	Male-dominated eSports industry; structural and social barriers for women; exclusionary community norms
14	Christine Emmer1, 2, 3, Julia Dorn1, and Jutta Mata1, 4, 5	2024	The Immediate Effect of Discrimination on Mental Health: A Meta-Analytic Review of the Causal Evidence	Psychological Bulletin	Meta-analytic review	Given the research reviewed above, we proposed the following hypothesis: Discrimination has a negative effect on mental health. In addition, we aimed to identify potential sources of variation in effects.	Experimental RCTs; discrimination manipulation; quantitative mental health outcomes; English/German; inclusion of self/ingroup effects only	Failed discrimination manipulation; insufficient data for effect size; irrelevant control conditions; methodological inconsistency	73	Meta-analysis (three-level random-effects)	Discrimination type (benevolent/hostile, heterosexism, racism, sexism); mental health effects (distress, anger, hostility)	Discrimination causally linked to poor mental health, especially externalizing outcomes (anger, hostility); heterosexism has strongest effects; single-event studies show smaller effects	Study DIAD used for design/implementation quality; GRADE-style evaluation of limitations, indirectness, heterogeneity (I² >50%), imprecision, publication bias	Manipulation validity concerns; convenience samples; high heterogeneity; limited longitudinal research on mental health impact
15	P. Priscilla Lui and Lucia Quezada	2018	Associations between Microaggression and Adjustment Outcomes: A Meta-Analytic and Narrative Review	Psychological Bulletin	Meta-analytic review	To examine relations between microaggression and adjustment outcomes To synthesize findings from published and unpublished studies To quantify study-level correlations between microaggression and various adjustment outcomes	Peer-reviewed English studies; quantitative or mixed methods; microaggression and adjustment outcomes; validated measures only	Non–peer-reviewed; non-English; non-quantitative/mixed methods; no effect size; broad/unspecific discrimination scales	72	Meta-analysis (random-effects model)	Microaggressions; psychological/physical adjustment (depression, stress, health risk); moderators (age, gender, race, LGBTQ status, student status)	Microaggressions moderately correlated with poor adjustment (r = .20); stronger for internalizing than externalizing problems; gender and race moderate outcomes; few predictive studies	Publication bias assessed via funnel plot, fail-safe N, Egger’s test, and trim-and-fill methods; multiple statistical tests confirmed minimal bias	Few longitudinal studies; unclear mediation/moderation models; limited distinction between interpersonal vs group-level microaggressions
16	Ng, M.; See, C.; Ignacio, J.	2023	Qualitative systematic review: The lived experiences of males in the nursing profession on gender discrimination encounters	International Nursing Review	Systematic Review	The review consolidates lived experiences of males in nursing It aims to address discrimination and stereotypes against male nurses The study seeks to inform interventions and policies for male nurses	Qualitative studies; male nurses/students; gender-based discrimination experiences; 2011–2021; peer-reviewed full-text only	Abstracts, commentaries, opinion pieces excluded; poorly elaborated experiences; non-English; pre-2011 publications excluded	23	Qualitative meta-synthesis; PRISMA and ENTREQ; thematic synthesis (ConQual)	Microaggression categories; psychological and physical outcomes; demographic moderators (age, gender, race, LGBTQ)	Male nurses face stereotypes, discrimination, and challenges in caregiving roles; prefer female colleagues for patient care; underrepresentation in leadership positions	JBI Critical Appraisal Checklist for Qualitative Research; only 2/23 studies met all criteria; most addressed 6–9 of 10 items; limited researcher reflexivity	Limited by quality of included studies (JBI-rated); English-only restriction; incomplete reporting for nonbinary participants
17	Lauren S. H. Chong, MD; Jasmijn Kerklaan, MD; Simon Clarke, MD; Michael Kohn, MD; Amanda Baumgart, BPsych(Hons); Chandana Guha, MA; David J. Tunnicliffe, PhD; Camilla S. Hanson, MClinPsych, PhD; Jonathan C. Craig, MD, PhD; Allison Tong, PhD	2021	Experiences and Perspectives of Transgender Youths in Accessing Health Care A Systematic Review	JAMA Pediatrics	Systematic Review	To explore experiences of transgender youths in accessing health care. To identify challenges faced by transgender youths in health care. To understand needs of transgender youths regarding health services. To promote engagement in gender-affirming care. To address sociolegal stressors affecting health outcomes.	Qualitative English studies; transgender youth (<24 y); healthcare access experiences; exclusion of nonbinary and non-English	No data from transgender youth; non-English; nonbinary population	91	The literature review focuses on the experiences and perspectives of transgender and nonbinary youths in accessing health care, highlighting their unique challenges and needs. It synthesizes qualitative studies from various databases, including MEDLINE and Embase, to gather comprehensive evidence on this population's health care access. The review identifies six key themes, such as stigma, discri…	Transgender youth experiences; healthcare access barriers; perceptions of care	Transgender youth experience stigma, fear, and systemic barriers to care; lack of gender-affirming support increases distress; social/legal obstacles reduce access; allyship and inclusion improve outcomes	COREQ 24-item framework applied; majority met ≥20 items; 97% reported participant quotes; moderate-to-high methodological completeness	Limited reporting for nonbinary participants; missing data on medical/surgical interventions; unable to compare treatment stages
18	Yezhe Lin*, Hui Xie*, Zimo Huang, Quan Zhang, Amanda Wilson, Jiaojiao Hou, Xudong Zhao, Yuanyuan Wang, Bailin Pan, Ye Liu, Meng Han, Runsen Chen	2021	The mental health of transgender and gender non-conforming people in China: a systematic review	Lancet Public Health	Systematic Review	To consolidate research on mental health disparities in TGNC individuals To identify specific mental health issues affecting TGNC populations To inform policy and clinical practice regarding TGNC mental health	Peer-reviewed studies (1990–2021); TGNC populations in China; qualitative, quantitative, or mixed methods; mental health focus	Grey literature excluded; scale validation or prevalence-only studies; reviews/theoretical/policy papers excluded	30	Systematic review; qualitative synthesis (ENTREQ framework)	Mental health indicators: suicidality, depression, anxiety, PTSD; self-harm; substance use; education; gender identity	TGNC individuals in China show high depression, anxiety, suicidality, and stress; substance use prevalent; limited access to gender-affirming care; need for diverse subgroup research	Standard Quality Assessment Criteria (threshold ≥0.75) applied; only high-quality studies retained	Small evidence base (n=30); all cross-sectional; adolescent overrepresentation; lack of age diversity and subgroup balance
19	Gauci, P., Luck, L., O'Reilly, K., Peters, K.	2023	Workplace gender discrimination in the nursing workforce—­ An integrative review	Journal of Clinical Nursing	Review	To critically synthesize literature on workplace gender discrimination experiences Focus on registered nurses' perspectives regarding discrimination	Peer-reviewed qualitative/quantitative/mixed studies; registered nurses; workplace gender discrimination focus	Non-empirical (commentaries, editorials); student or nonclinical nurses excluded; non-gender-discrimination focus excluded	20	Systematic review (PRISMA); meta-summary of mental health disparities	Attitudes toward gender equality; sexism; pay gap; perceived discrimination	Men in nursing face gender-based barriers, stereotyping, and role misperception; higher dropout among male students; underrepresentation in senior roles	Modified CASP checklist applied; quality assessed but no exclusions based solely on score	Male-centric literature; limited intersectional analysis; cross-cultural heterogeneity unexplored; possible researcher bias; integrative design reduces methodological rigor
20	van’t Foort-Diepeveen RA, Argyrou A, Lambooy T	2021	Holistic and integrative review into the barriers to women’s advancement to the corporate top in Europe	Gender in Management: An International Journal	Review	Analyze barriers to women's underrepresentation in corporate leadership Explain interrelations among identified barriers Develop effective measures to improve women's representation	Peer-reviewed high-impact journals (ABS/Scopus ranked); corporate governance focus; public and private limited liability firms	NS	51	Integrative review; mixed methods (quantitative, qualitative); thematic analysis (PRISMA compliance)	NS	Multiple barriers hinder women’s corporate leadership: stereotypes, biased recruitment, limited promotion; interrelated obstacles demand structural reforms	Quality assessed internally by authors without standardized tool	Restricted European scope; limited contextual consideration; narrow database coverage; potential omission of relevant studies; barriers not fully generalizable
21	Miano, P., Urone, C.	2023	What the hell are you doing? A PRISMA systematic review of psychosocial precursors of slut-shaming in adolescents and young adults	Psychology & Sexuality	Systematic Review	The review focuses on psychosocial factors related to slut-shaming exposure It aims to identify meaningful precursor variables of slut-shaming The research highlights gender differences in vulnerability to slut-shaming	Peer-reviewed English studies; adolescents and young adults; slut-shaming and psychosocial correlates	Studies unrelated to slut-shaming or psychosocial variables; non-adolescent/adult populations excluded; only 19 retained	19	Systematic review (PRISMA); qualitative analysis;	Gender norms; sexual double standards; slut-shaming exposure; psychosocial variables (self-representation, relational behavior)	Slut-shaming linked to gender norms and sexual double standards; adolescent girls and LGBTQI+ individuals most affected; context-specific expression; call for preventive education	Not reported	Few studies on slut-shaming in youth; lack of male perspective; absence of longitudinal focus; older studies may reduce relevance
22	Castaño AM, Fontanil Y, García-Izquierdo AL	2019	“Why Can’t I Become a Manager?”—A Systematic Review of Gender Stereotypes and Organizational Discrimination	IJERPH	Systematic Review	To analyze gender lawsuit cases related to stereotypes in work contexts To synthesize meta-analytic studies on organizational consequences of gender stereotypes To create a taxonomy of gender stereotypes from existing literature To explain gender discrimination through psychosocial theories and propose measures	Studies on gender stereotypes and organizational impact; relevance-based inclusion via title/abstract screening; managerial access focus	Non-English/Spanish studies; books excluded; irrelevant to gender stereotypes or managerial positions; quality threshold applied	61	content analysis	Gender stereotypes and organizational impact	Women perceived as less competent for managerial roles; descriptive stereotypes drive bias; five stereotype categories identified; organizational reforms needed to counter gender discrimination	Not reported	Narrow 5-year search window; small sample; publication bias possible; decision-maker perspective only; emotional and belief factors underexplored
